# Supplementary material for: GPU-Accelerated Compartmental Modeling Analysis of DCE-MRI Data from Glioblastoma Patients Treated with Bevacizumab
Source: PLoS One. 2015 Mar 18;10(3):e0118421. doi: 10.1371/journal.pone.0118421 (PMC4364976; doi:10.1371/journal.pone.0118421)
Supplement: S1 Program — (M) [file pone.0118421.s001.m]

function [cc_x cc_fx cc_exitflag runTime num_vol vps] = NManalysis_GPU(filename,slice)
%%%%%%%%%%%%%%%%%%%%%%%%%%%%%%%%%%%%%%%%%%%%%%%%%%%%%%%%%%%%%%%%%%%%%%%%%%%
% DCE-MRI Data Analysis Using Nelder-Mead Minimization and GPU-Computing
% By Chee Ng & Yu-Han Hsu
% The Children's Hospital of Philadelphia
% School of Medicine, University of Pennsylvania
% 07-16-2012
%%%%%%%%%%%%%%%%%%%%%%%%%%%%%%%%%%%%%%%%%%%%%%%%%%%%%%%%%%%%%%%%%%%%%%%%%%%

tic
%{
% when not called as a function:
clear all
filename = 'Posttreatment_InputData.mat';
slice = 9; % test one slice of data
%}

% load data variables from input file
data = load(filename);
TIME = data.TIME;
AIF = data.AIF;
CC = data.CC;
ROI = data.ROI;

% Data Description:
% AIF - Arterial Blood Concentrations
% CC - Tissue Concentrations
% ROI - Region of Interest (1 = Yes; 0 = No)
% TIME - Collected Time Points

% -------------------------------------------------------------------------
% ----- AIF DATA FITTING ----- %
T = double(TIME)/60; % unit: minutes
Y = double(AIF);
tInf = double(0.078); % time of infusion

% par: tLag R0/V1 k10 k12 k21
objFunc = @(par)sum((Y-TwoCompModel(par(1:5),T,tInf)).^2); % objective function
x0 = double([1 2e4 1e-1 1 1]); % initial estimates
lb = double([0 1e3 1e-5 1e-5 1e-5]); % lower bounds
ub = double([max(T) 5e4 10 10 10]); % upper bounds

numIter = 300; % maximum number of NM iterations
threshold = 1e-5; % convergence threshold
% NM function call: (optimzied CPU version)
[aif_x feval exitflag] = NelderMead_Orig(objFunc,x0,lb,ub,numIter,threshold);
aif_model = TwoCompModel(aif_x(1:5),T,tInf); % fitted AIF model
%
%
% -------------------------------------------------------------------------
% ----- TISSUE DATA EXCLUSION ----- %
CC_mod = reshape(double(CC(:,:,slice,:)),[size(CC,1)^2,size(CC,4)]);

% exclude bad tissue concentration data:
% exclude a pixel if it has:
%   1) missing data (NaN)
%   2) values >= pre-defined max (dconv_max*aif_mod_max) 
%   3) no positive values
dconv_max = double(0.66);
cc_sel = zeros(size(CC_mod,1),1,'double'); % 1 = excluded
for i = 1:size(CC_mod,1)
   cc_temp = CC_mod(i,:);
   if (sum(isnan(cc_temp))>0 || ...
           max(cc_temp)>=dconv_max*max(aif_model) || max(cc_temp)<=0)
       cc_sel(i,1) = 1;
   end
end
sel_ind = find(cc_sel==0); % indices of not excluded pixels
sel_ind_num=length(sel_ind);
% -------------------------------------------------------------------------
% ----- TISSUE DATA FITTING ----- %
% (GPU STEPS) %

% define GPU variables
t_gpu = gdouble(T);
tInf_gpu = gdouble(0.078);
CaX_gpu = gdouble(aif_x);
cc_mod_gpu = gdouble(CC_mod);
sel_ind_gpu = gsingle(sel_ind);
threshold_gpu = gdouble(threshold);

% x0, lb, and ub used for all tissue optimization
x0_gpu = gdouble([1 1 1 1]);
lb_gpu = gdouble([0 1e-5 1e-5 1e-5]);
ub_gpu = gdouble([2 2 2 2]);

numPar = 4; % parameters to be estimated: tLag Ktrans kep vb
% declare variables to store fitting results
cc_x_gpu = gzeros(size(cc_mod_gpu,1),numPar,'double'); % parameter estimates
cc_fx_gpu = gzeros(size(cc_mod_gpu,1),1,'double'); % objective function values
cc_exitflag_gpu = gzeros(size(cc_mod_gpu,1),1,'double'); % 1 = convergence

%
%
% ----- TWO-STEP NM ----- %
% 1st step
iter1 = 150;
gfor k = 1:size(sel_ind_gpu,1)
    sel_k = sel_ind_gpu(k);
    y_gpu = cc_mod_gpu(sel_k,:);
    objFun_gpu = @(x)...
        sum((y_gpu-ToftsModel_CUDA(x,t_gpu,tInf_gpu,CaX_gpu)).^2);
    [sol feval exitflag] = ...
        NelderMead_CUDA(objFun_gpu,x0_gpu,lb_gpu,ub_gpu,iter1,threshold_gpu);
    cc_x_gpu(sel_k,:) = sol;
    cc_fx_gpu(sel_k,:) = feval;
    cc_exitflag_gpu(sel_k,:) = exitflag;
gend

% only keep selected pixels that did not converge in the 1st NM step
cc_exitflag = single(cc_exitflag_gpu);
sel_ind = find((cc_sel==0) & (cc_exitflag==0));
sel_ind_gpu = gsingle(sel_ind);

% 2nd step
iter2 = 200;
gfor k = 1:size(sel_ind_gpu,1)
    sel_k = sel_ind_gpu(k);
    y_gpu = cc_mod_gpu(sel_k,:);
    x0_gpu = cc_x_gpu(sel_k,:); % use final result from step 1 as x0
    objFun_gpu = @(x)...
        sum((y_gpu-ToftsModel_CUDA(x,t_gpu,tInf_gpu,CaX_gpu)).^2);
    [sol feval exitflag] = ...
        NelderMead_CUDA(objFun_gpu,x0_gpu,lb_gpu,ub_gpu,iter2,threshold_gpu);
    cc_x_gpu(sel_k,:) = sol;
    cc_fx_gpu(sel_k,:) = feval;
    cc_exitflag_gpu(sel_k,:) = exitflag;
gend

% cast GPU varaibles back to CPU
cc_x = double(cc_x_gpu);
cc_fx = double(cc_fx_gpu);
cc_exitflag = double(cc_exitflag_gpu);


runTime = toc;
num_vol=sel_ind_num;
vps=num_vol/runTime;
end
