# Supplementary material for: GPU-Accelerated Compartmental Modeling Analysis of DCE-MRI Data from Glioblastoma Patients Treated with Bevacizumab
Source: PLoS One. 2015 Mar 18;10(3):e0118421. doi: 10.1371/journal.pone.0118421 (PMC4364976; doi:10.1371/journal.pone.0118421)
Supplement: S2 Program — (M) [file pone.0118421.s002.m]

function [sol,fval,exitflag] = NelderMead_CUDA(objFunc,x0,lb,ub,numIter,threshold)
% --- GPU version of Nelder-Mead --- %
% (1) no branching statements
% (2) stops when numIter is reached

    % reize and reshape vector inputs
    new_x = x0;
    x0 = x0(:);
    lb = lb(:);
    ub = ub(:);
    
    % convergence thresholds
    tol_x = threshold;
    tol_f = threshold;
    
    % Nelder-Mead algorithm control factors
    alpha = 1;
    beta = 0.5;
    gamma = 2;
    delta = 0.5;
    a = 1/20; % size of initial simplex (5% of initial values)
    
    % constants
    N = length(x0);
    VSfactor_reflect = alpha.^(1/N);
    VSfactor_expand = (alpha*gamma).^(1/N);
    VSfactor_inside_contract = beta.^(1/N);
    VSfactor_outside_contract = (alpha*beta).^(1/N);
    VSfactor_shrink = delta;

    % initial values
    volume_ratio = 1;
    exitflag = 0; % 0 = no convergence, 1 = converged
    
    % transform initial estimate to its unconstrained counterpart
    xin = real(asin(2*(x0-lb)./(ub-lb)-1));
    
    % define constant matrices (used in nested functions)
    Np1vector = gzeros(1,N+1,'double');
    Np1matrix = gzeros(N,N+1,'double');
    
    % generate initial simplex
    p = a/N/sqrt(2)*(sqrt(N+1)+N-1)*geye(N,'double');
    q = a/N/sqrt(2)*(sqrt(N+1)-1)*~geye(N,'double');
    x = xin(:,gones(1,N,'double'));
    x = [xin, x+p+q];
    
    % evaluate initial simplex
    f = TransFunc_multiple(x);
    
    % sort and re-label initial simplex
    [f, inds] = sort(f);
    x = x(:,inds);
    
    % compute initial centroid
    C = sum(x(:,1:end-1),2)/N;
    
    % define variable to save 1st convergence result if convergence occurs
    conv_presol = x(:,1);
    conv_fval = f(1);
    
    % ----- MAIN LOOP ----- %
    for j = 1:numIter

    % --- (originally 2nd part of while loop) --- %
        % try to REFLECT the simplex
        xr = C + alpha*(C-x(:,end));
        fr = TransFunc_single(xr);
        
            % accept the reflection point?
            accRef_cond = fr < f(end-1);
                x(:,end) = accRef_cond*xr + ~accRef_cond*x(:,end);
                f(end) = accRef_cond*fr + ~accRef_cond*f(end);
        
        % try to EXPAND the simplex
        exp_cond = fr < f(1);
            xe = C + gamma*(xr-C);
            fe = exp_cond*TransFunc_single(xe) + ~exp_cond*(f(1));
        
            % accept the expansion point?
            accExp_cond = fe < f(1);
                x(:,end) = accExp_cond*xe + ~accExp_cond*x(:,end);
                f(end) = accExp_cond*fe + ~accExp_cond*f(end);

        % try to CONTRACT the simplex if reflection/expansion failed
        outCon_cond = fr < f(end);
            xc_out = C + beta*(xr-C);
            xc_in = C + beta*(x(:,end)-C);
            xc = outCon_cond*xc_out + ~outCon_cond*xc_in;
            fc = TransFunc_single(xc);
            
            % accept the contraction point?
            accCon_cond = ~accRef_cond & fc < min(fr,f(end));
                x(:,end) = accCon_cond*xc + ~accCon_cond*x(:,end);
                f(end) = accCon_cond*fc + ~accCon_cond*f(end);
              
        % try to SHRINK the simplex if reflection/expansion/contraction
        % failed
        shr_cond = ~accRef_cond & ~accCon_cond;
        xones = x(:,gones(1,N+1,'double'));
        x = shr_cond*(xones + delta*(x-xones)) + ~shr_cond*x;
        f = shr_cond*TransFunc_multiple(x) + ~shr_cond*f;

        % update volume_ratio
        volume_ratio = ...
            accRef_cond*~accExp_cond*...
                VSfactor_reflect*volume_ratio + ... % reflection
            accExp_cond*...
                VSfactor_expand*volume_ratio + ... % expansion
            outCon_cond*accCon_cond*...
                VSfactor_outside_contract*volume_ratio + ... % outside contraction
            ~outCon_cond*accCon_cond*...
                VSfactor_inside_contract*volume_ratio + ... % inside contraction
            shr_cond*...
                VSfactor_shrink*volume_ratio; % shrinkage
                
    % ------------------------------------------- %
        
    % --- (originally 1st part of while loop) --- %
        % re-sort function values
        x_replaced = x(:,end);
        [f,inds] = sort(f);
        x = x(:,inds);
               
        % update centroid
        C = C + (x_replaced-x(:,end))/N;
        
        % evaluate convergence
        term_x = volume_ratio < tol_x;
        term_f = abs(f(end)-f(1))/(abs(f(end))+abs(f(1))) < tol_f;
        
        % 1st convergence: save result and change exitflag to 1
        % (do nothing after 1st convergence)
        conv_cond = ~exitflag & (term_x | term_f);
            conv_presol = conv_cond*x(:,1) + ~conv_cond*conv_presol;
            conv_fval = conv_cond*f(1) + ~conv_cond*conv_fval;
            exitflag = exitflag + conv_cond;  
    % --------------------------------------------- %
    end
    
    % end values: 1st convergence result or last iteration result if no
    % convergence
    presol = exitflag*conv_presol + ~exitflag*x(:,1);
    fval = exitflag*conv_fval + ~exitflag*f(1);
    
    % transform solution to conform to upper and lower bounds
    sol = new_x;
    sol(:) = X_single(presol);
    
    % ---------------------------------------------------------------------
    % ---------------------------------------------------------------------
    % ----- NESTED FUNCTIONS ----- %
    % transform a variable to conform to upper and lower bounds
    function xx = X_single(x)
        xx = lb+(ub-lb).*(sin(x)+1)/2;
    end % X_single

    % transform multiple variables
    function xx = X_multiple(x)
        xx = Np1matrix;
        for i = 1:size(x,2)
            xx(:,i) = lb+(ub-lb).*(sin(x(:,i))+1)/2;
        end
    end % X_multiple

    % objective function for transformd variable
    function fx_transf = TransFunc_single(x)
        x_transf = X_single(x);
        fx_transf = objFunc(x_transf);
    end % TransFunc_single

    % objective function for multiple transformed variables
    function fx_transf = TransFunc_multiple(x)
        fx_transf = Np1vector;
        x_transf = X_multiple(x);
        for i = 1:size(x,2)
            fx_transf(i) = objFunc(x_transf(:,i));
        end
    end % TransFunc_multiple
end
