# Supplementary material for: GPU-Accelerated Compartmental Modeling Analysis of DCE-MRI Data from Glioblastoma Patients Treated with Bevacizumab
Source: PLoS One. 2015 Mar 18;10(3):e0118421. doi: 10.1371/journal.pone.0118421 (PMC4364976; doi:10.1371/journal.pone.0118421)
Supplement: S3 Program — (M) [file pone.0118421.s003.m]

function Ct = ToftsModel_CUDA(x,t,tInfusion,Ca_x)
% extended Tofts model
    % x(1): tLag
    % x(2): Ktrans
    % x(3): kep
    % x(4): vb
    
    % t: time points
    % tInfusion: time of infusion
    
    % Ca_x(2): R0/V1
    % Ca_x(3): k10
    % Ca_x(4): k12
    % Ca_x(5): k21
    
    t = t(:);
    
    ksum = Ca_x(3)+Ca_x(4)+Ca_x(5);
    L1 = 0.5*(ksum + sqrt(ksum^2-4*Ca_x(3)*Ca_x(5)));
    L2 = 0.5*(ksum - sqrt(ksum^2-4*Ca_x(3)*Ca_x(5)));

    n = length(t);
        
    % t > x(1) + tInfution
    a = x(1)*gones(n,1,'double');
    b = (x(1) + tInfusion)*gones(n,1,'double');
    
    % t <= x(1) + tInfusion (and > x(1))
    condition = t <= x(1) + tInfusion;
        a = condition*x(1) + ~condition.*a;
        b = condition.*t + ~condition.*b;
    
    % t <= x(1)
    condition = t <= x(1);
        a = condition.*t + ~condition.*a;
        b = condition.*t + ~condition.*b;

    Ct = -Ca_x(2)*x(2)*...
            ((Ca_x(5)-x(3))*(exp(x(3)*a)-exp(x(3)*b)).*exp(-x(3)*t)/...
                ((L1-x(3))*(L2-x(3))*x(3)) + ...
             (Ca_x(5)-L1)*(exp(L1*a)-exp(L1*b)).*exp(-L1*t)/...
                ((x(3)-L1)*(L2-L1)*L1) + ...
             (Ca_x(5)-L2)*(exp(L2*a)-exp(L2*b)).*exp(-L2*t)/...
                ((x(3)-L2)*(L1-L2)*L2)) + ...
            x(4) * Ca_x(2)/(L1-L2)*...
                ((Ca_x(5)-L1)*(exp(L1*a)-exp(L1*b)).*exp(-L1*t)/L1 - ...
                 (Ca_x(5)-L2)*(exp(L2*a)-exp(L2*b)).*exp(-L2*t)/L2);
    Ct = Ct.';
end
